# Supplementary material for: Revisiting Multi-Omics Data to Unravel Galectins as Prognostic Factors in Head and Neck Squamous Cell Carcinoma
Source: Biomedicines. 2024 Feb 27;12(3):529. doi: 10.3390/biomedicines12030529 (PMC10968280; doi:10.3390/biomedicines12030529)
Supplement: Supplementary file 1 [file biomedicines-12-00529-s001.zip]

Archive with 1 entries (1 files):
- biomedicines-2844055-supplementary.pdf
